# Supplementary material for: Radiomics in Lung Cancer Imaging: A Narrative Review of Current Evidence
Source: J Imaging. 2026 Jun 29;12(7):287. doi: 10.3390/jimaging12070287 (PMC13412686; doi:10.3390/jimaging12070287)
Supplement: Supplementary file 1 [file jimaging-12-00287-s001.zip]

Archive with 1 entries (1 files):
- jimaging-4329661-supplementary.pdf
